# Supplementary material for: Evaluation of an Attract-and-Kill Strategy Using Long-Lasting Insecticide Nets for the Management of the Brown Marmorated Stink Bug in Northern Italy
Source: Insects. 2024 Jul 29;15(8):577. doi: 10.3390/insects15080577 (PMC11354604; doi:10.3390/insects15080577)
Supplement: Supplementary file 1 [file insects-15-00577-s001.zip]

Archive with 1 entries (1 files):
- insects-3049945-supplementary.pdf
